# Supplementary material for: Intracellular Iron Deficiency and Abnormal Metabolism, Not Ferroptosis, Contributes to Homocysteine-Induced Vascular Endothelial Cell Death
Source: Biomedicines. 2024 Oct 10;12(10):2301. doi: 10.3390/biomedicines12102301 (PMC11504269; doi:10.3390/biomedicines12102301)
Supplement: Supplementary file 1 [file biomedicines-12-02301-s001.zip]

Archive with 1 entries (1 files):
- biomedicines-3209666-supplementary.pdf
